# Supplementary material for: Agreement between the GAITRite® System and the Wearable Sensor BTS G-Walk® for measurement of gait parameters in healthy adults and Parkinson’s disease patients
Source: PeerJ. 2020 May 22;8:e8835. doi: 10.7717/peerj.8835 (PMC7247524; doi:10.7717/peerj.8835)
Supplement: Supplemental Information 1 [file peerj-08-8835-s001.xlsx]

## Sheet: PD Patients
	Cadence		Velocity		Stride Duration		Stride Length		Stance Perc.		Swing Perc.		Double Support Perc.		Single Support Perc
Subject No.	GAITRite	G-Walk	GAITRite	G-Walk	GAITRite	G-Walk	GAITRite	G-Walk	GAITRite	G-Walk	GAITRite	G-Walk	GAITRite	G-Walk	GAITRite	G-Walk
1	123.75	134.1	1.51	1.4	0.97	0.97	1.47	1.35	59.88	55.63	40.15	44.38	19.27	10.05	40.18	46.18
2	106.4	111.4	0.87	0.98	1.13	1.12	0.99	1.1	65.02	56.13	35	43.88	30.5	12.95	35.05	43.85
3	110.15	107.75	0.74	0.75	1.1	1.12	0.81	0.84	72.75	58.43	27.28	41.58	44.43	16.2	27.28	41.95
4	116.2	117.75	1.5	1.34	1.03	1.04	1.55	1.38	63.32	59.58	36.7	40.43	26.6	18.5	36.73	40.97
5	121.65	107.85	0.81	0.9	0.99	1.23	0.81	1.06	68.53	61.53	31.48	38.47	37.65	21.05	31.5	40.43
6	115.75	114.2	1.69	1.5	1.03	1.06	1.76	1.58	61.15	60.93	38.85	39.08	22.87	21.95	38.85	39.3
7	115.7	113.05	0.89	0.95	1.03	1.07	0.93	1.02	67.92	59.2	32.1	40.8	35.9	18.55	32.1	41.05
8	93.7	92.7	0.66	0.68	1.28	1.32	0.84	0.89	70.43	59.6	29.58	40.4	41.65	20.95	29.6	39.6
9	90.35	92.55	0.86	0.73	1.32	1.34	1.15	0.97	66.93	60.9	33.05	39.1	32.4	20.85	33.05	40.3
10	120.45	119.05	1.16	1.04	1	1.03	1.15	1.07	64.55	59.1	35.48	40.9	29.92	20.35	35.48	38.78
11	101.2	100.8	0.82	0.84	1.19	1.19	0.97	1	68.6	55.3	31.4	44.7	38.18	10.6	31.35	44.75
12	114.05	114.6	1.49	1.4	1.05	1.05	1.56	1.48	60.52	57.1	39.48	42.9	21.68	15.4	39.48	42.33
13	104.8	106.05	1.26	1.15	1.15	1.14	1.45	1.31	62.13	60.63	37.9	39.38	24.85	21.05	37.9	39.63
14	63.95	63.85	0.48	0.51	1.88	1.87	0.91	0.95	71.45	62.05	28.55	37.95	43.3	25.7	28.55	36.38
15	119.7	118.55	1.57	1.48	1	1	1.58	1.49	62.8	59	37.23	41	25.72	19.35	37.25	39.23
16	87.4	86.8	0.47	0.5	1.37	1.41	0.64	0.69	71.25	57.08	28.75	42.93	41.88	14.95	28.75	41.55
17	92.2	92.3	0.85	0.92	1.3	1.31	1.1	1.2	66.23	59.53	33.82	40.48	32.25	19.15	33.85	40.48
18	116.3	116.1	1.34	1.34	1.03	1.03	1.38	1.38	60.15	57.83	39.85	42.18	20.65	16.05	39.85	41.85
19	112.1	113.95	1.29	1.15	1.04	1.06	1.38	1.21	66.25	58.7	33.8	41.3	42.98	16.65	34.45	40.83
20	123.1	121.4	1.34	1.17	0.98	0.99	1.32	1.14	62.6	58.6	37.43	41.4	25.35	17.55	37.45	40.8
21	113.2	112.25	1.53	1.45	1.06	1.06	1.63	1.54	61.4	58.6	38.6	41.4	23.07	18.6	38.63	40.22
22	100.55	102	1.13	1.21	1.17	1.19	1.35	1.42	66.43	59.88	33.6	40.13	36.38	19.2	34.15	40.38
23	107.3	106	1.16	1.11	1.99	1.13	1.31	1.25	68.17	59.53	31.83	40.48	31.85	18.15	32	40.8
24	94.65	96.35	0.92	0.91	1.28	1.27	1.19	1.15	68.35	63.83	31.65	36.18	36.25	28.35	31.65	36.05
Mean Value	106.858	106.725	1.0975	1.05875	1.18208	1.16667	1.21792	1.18625	65.7004	59.1121	34.315	40.8929	31.8992	18.4229	34.3804	40.7371
Standard Dev.	14.2756	14.3523	0.357251	0.299555	0.261434	0.193181	0.305955	0.237245	3.85585	2.01612	3.85786	2.0162	7.93195	4.13253	3.85436	2.22516

## Sheet: Healthy Controls
	Cadence		Velocity		Stride Duration		Stride Length		Stance Perc.		Swing Perc.		Double Support Perc.		Single Support Perc
Subject No.	GAITRite	G-Walk	GAITRite	G-Walk	GAITRite	G-Walk	GAITRite	G-Walk	GAITRite	G-Walk	GAITRite	G-Walk	GAITRite	G-Walk	GAITRite	G-Walk
1	109.85	106.7	1.34	1.16	1.09	1.15	1.45	1.31	63.52	58.9	36.5	41.1	26.3	15	36.5	42.95
2	120.9	120.45	1.74	1.78	0.99	1	1.73	1.77	60.35	57.75	39.68	42.25	23.55	15.5	36.75	42.38
3	117.3	116.3	1.68	1.49	1.03	1.02	1.72	1.52	61.45	59.53	38.55	40.48	23.15	16.4	38.52	41.58
4	126.55	126.1	1.17	1.14	0.95	0.96	1.11	1.09	64.35	60.45	35.68	39.55	28.65	20.4	35.65	39.98
5	100.7	99.95	1.28	1.31	1.19	1.21	1.52	1.57	65.05	60.25	34.95	39.75	29.73	19.7	35	40.3
6	106.95	106.65	1.19	1.11	1.13	1.12	1.34	1.23	63.83	58.97	36.23	41.03	28.05	18.05	36.2	40.65
7	98.1	98.95	1.39	1.38	1.22	1.22	1.68	1.68	63.37	58.35	36.63	41.65	25.98	17.95	36.68	41.03
8	105	106	1.3	1.42	1.14	1.17	1.49	1.67	65.75	61.25	34.27	38.75	30.43	23.75	34.28	39.23
9	118.3	117.7	1.63	1.87	1.02	1.02	1.65	1.89	63.1	57.6	36.88	42.4	26.05	17.25	36.88	41.18
10	97.75	97.55	1.15	1.2	1.22	1.24	1.42	1.49	64.53	61.13	35.47	38.88	28.95	22.3	35.47	38.9
11	92.6	100.65	1.07	1.16	1.3	1.21	1.39	1.38	64.73	58.5	35.28	41.5	29.03	17.4	35.27	41.38
12	105.45	107.55	1.27	1.37	1.14	1.12	1.44	1.53	64.3	60.8	35.7	39.2	29.3	21.25	35.7	39.15
13	112.7	112.2	1.73	1.56	1.06	1.07	1.84	1.66	60.45	60.48	39.58	39.53	21.5	20.9	39.55	39.45
14	105.05	106.85	1.39	1.39	1.14	1.14	1.57	1.57	63.13	57.25	36.88	42.75	25.95	13.85	36.9	43.33
15	102.9	102.4	1.19	1.06	1.17	1.17	1.38	1.24	65.33	59.78	34.68	40.23	29.63	19.85	34.7	40.03
16	113.7	115.1	1.62	1.73	1.06	1.04	1.71	1.81	62.5	59.58	37.5	40.43	21.35	20.8	37.5	39.75
17	105.65	105.45	1.28	1.24	1.13	1.14	1.44	1.41	64.92	61.1	35.07	38.9	29.62	21.8	35.07	38.7
18	109.45	107.25	1.25	1.21	1.1	1.15	1.38	1.38	63.67	61.25	36.35	38.75	25.48	25.3	36.38	37.65
19	104.2	104.3	1.21	1.16	1.14	1.16	1.4	1.35	64.4	61.93	35.4	38.08	37.28	23.65	33.45	38.45
20	108.55	108.85	1.35	1.36	1.11	1.12	1.5	1.51	63.27	56.5	36.73	43.5	26.18	12.65	36.7	44.05
21	109.85	110.2	1.41	1.42	1.09	1.1	1.54	1.55	62.4	56.28	37.6	43.73	24.07	12.15	37.6	44.05
22	100.6	100.65	1.24	1.28	1.19	1.19	1.48	1.52	64.3	62.6	35.7	37.4	28.45	25	35.7	37.55
23	119.7	121.55	1.6	2.06	1	0.99	1.6	2.03	60.15	59.4	39.87	40.6	20.43	19.55	39.88	39.98
24	104.85	100.9	1.13	1.05	1.15	1.18	1.32	1.24	64.3	61.65	35.73	38.35	29.22	23.35	35.7	38
25	111.35	112.8	1.42	1.05	1.08	1.08	1.54	1.14	63.85	64.18	36.13	35.82	26.5	24.8	36.1	38.33
26	119.25	122.25	1.33	1.29	1	1	1.34	1.28	64.2	60.43	35.88	39.58	28.72	21.35	35.87	38.68
27	121	119.95	1.46	1.35	1	1.01	1.45	1.35	63.48	60.9	36.57	39.1	26.57	21.4	36.55	39.63
28	117.7	118.45	1.42	1.36	1.02	1.02	1.45	1.38	62.72	62.65	37.28	37.35	25.15	25.6	37.3	37.25
29	125.85	125.85	1.54	1.39	0.96	0.96	1.47	1.32	62.7	61.73	37.35	38.28	24.05	24.75	37.35	37.43
30	109.1	109.85	1.34	1.36	1.1	1.09	1.48	1.47	64.23	62.6	35.77	37.4	27.9	24.8	35.78	37.15
31	102	105.65	1.4	1.22	1.18	1.16	1.65	1.41	62.65	61.38	37.35	38.63	24.53	23.65	37.35	37.5
32	98.5	98.1	1.16	1.13	1.22	1.23	1.41	1.38	65.07	57.23	34.93	42.78	29.1	14.8	34.9	42.55
33	125.55	125.45	1.54	1.43	0.95	0.96	1.46	1.37	64.63	61.05	35.35	38.95	28.87	21.45	35.37	39.23
34	139.75	132	1.89	1.57	0.87	0.92	1.61	1.44	57.6	60.97	42.4	39.03	15.38	19.45	42.43	41
35	121.75	121.1	1.48	1.35	0.98	1	1.46	1.35	62.25	60.15	37.77	39.85	24.27	21.55	37.8	39.35
36	126.35	127.15	1.43	1.15	0.95	0.96	1.36	1.1	65.88	60.98	34.13	39.03	31.12	23.5	34.13	37.65
37	98	99.95	1.22	1.27	1.23	1.25	1.5	1.58	64.68	59.13	35.32	40.88	27.93	18.5	35.33	41.85
38	117.15	115.6	1.66	1.56	1.03	1.04	1.69	1.61	60.75	60.73	39.25	39.28	21.22	21.35	39.25	39.68
39	104.7	106.7	1.21	1.23	1.14	1.13	1.39	1.4	63.45	57.45	36.55	42.55	26.97	14.05	36.55	42.93
40	98.8	99.35	0.93	0.88	1.21	1.21	1.13	1.06	67.5	66.73	32.5	33.28	33.85	33.15	32.48	33.48
Mean Value	110.836	111.011	1.376	1.3375	1.092	1.09775	1.48725	1.451	63.4697	60.2393	36.536	39.7645	26.7615	20.4488	36.4143	39.8348
Standard Dev.	10.3522	9.52354	0.206743	0.235348	0.0977228	0.0933833	0.150895	0.213311	1.82601	2.09468	1.83068	2.09426	3.85181	4.24647	1.8174	2.20089
